# Supplementary material for: Between Aesthetics and Health: Disordered Eating, Exercise Addiction, and Body Image in Competitive Bodybuilders
Source: J Funct Morphol Kinesiol. 2026 Jun 13;11(2):236. doi: 10.3390/jfmk11020236 (PMC13301592; doi:10.3390/jfmk11020236)
Supplement: Supplementary file 1 [file jfmk-11-00236-s001.zip]

Archive with 1 entries (1 files):
- jfmk-4350052-supplementary.pdf
